# Supplementary material for: Centers for Disease Control (CDC) Wound Classification is Prognostic of 30-Day Readmission Following Surgery
Source: World J Surg. 2023 Jul 5;47(10):2392–400. doi: 10.1007/s00268-023-07093-3 (PMC10474202; doi:10.1007/s00268-023-07093-3)
Supplement: Supplementary file 2 — Supplementary file2 (XML 97 KB) [file 268_2023_7093_MOESM2_ESM.xml]

<?xml version="1.0" encoding="UTF-8"?><!DOCTYPE article_set SYSTEM "s1.dtd"><article_set dtd_version="4.28.2"><article export_date="2023-06-11 00:00:00.0" external_id="" lang="EN" ms_no="WJS-23-02-0260.R1" rev="1"><journal><publisher_name>World Journal of Surgery</publisher_name><full_journal_title>World Journal of Surgery</full_journal_title><site_short_name>wjs</site_short_name><journal_abbreviation> WJS</journal_abbreviation><pubmed_abbreviation/><issn issn_type="print">0364-2313</issn><issn issn_type="digital">N</issn></journal><replaces/><article_status decision_status="accept">Accepted</article_status><article_title>Centers for Disease Control (CDC) Wound Classification Is Prognostic of 30-Day Readmission Following Surgery</article_title><article_sub_title/><vernacular_title/><author_list><author auth_URL="" author_seq="1" corr="true" user_id="105602271"><salutation>Ms</salutation><first_name>Victoria</first_name><middle_name/><last_name>Yin</last_name><suffix/><degree/><email addr_type="primary">yinv@usc.edu</email><comments/><orcid>0000-0002-5072-9903</orcid><orcid_id_validation>TRUE</orcid_id_validation><orcid_token_type>bearer</orcid_token_type><orcid_token_scope>[/authenticate, /read-limited]</orcid_token_scope><orcid_token_expires_in>631138518</orcid_token_expires_in><affiliation seq="1"><inst>University of Southern California Keck School of Medicine</inst><institution_id institution_id_type="Ringgold">12223</institution_id><dept/><person_title/><room/><addr1>1975 Zonal Ave</addr1><addr2/><addr3/><city>Los Angeles</city><state>California</state><country country_code="US">United States</country><post_code>90089-9034</post_code><phone/><fax/></affiliation><profile_affiliation><inst>University of Southern California Keck School of Medicine</inst><institution_id institution_id_type="Ringgold">12223</institution_id><dept/><person_title/><room/><addr1>1975 Zonal Ave</addr1><addr2/><addr3/><city>Los Angeles</city><state>California</state><country country_code="US">United States</country><post_code>90089-9034</post_code><phone/><fax/></profile_affiliation><current_profile_affiliation><inst>University of Southern California Keck School of Medicine</inst><institution_id institution_id_type="Ringgold">12223</institution_id><dept/><person_title/><room/><addr1>1975 Zonal Ave</addr1><addr2/><addr3/><city>Los Angeles</city><state>California</state><country country_code="US">United States</country><post_code>90089-9034</post_code><phone/><fax/></current_profile_affiliation><galleyDeliveryType/></author><author auth_URL="" author_seq="2" corr="false" user_id="105602548"><salutation>Dr</salutation><first_name>J.</first_name><middle_name>Perren</middle_name><last_name>Cobb</last_name><suffix/><degree/><email addr_type="primary">jpcobb@usc.edu</email><comments/><affiliation seq="1"><inst>University of Southern California Keck School of Medicine</inst><institution_id institution_id_type="Ringgold">12223</institution_id><dept>Critical Care Institute, Department of Surgery and Anesthesiology</dept><person_title/><room/><addr1/><addr2/><addr3/><city>Los Angeles</city><state>California</state><country country_code="US">United States</country><post_code/><phone/><fax/></affiliation><profile_affiliation><inst>University of Southern California Keck School of Medicine</inst><institution_id institution_id_type="Ringgold">12223</institution_id><dept>Critical Care Institute, Department of Surgery and Anesthesiology</dept><person_title/><room/><addr1/><addr2/><addr3/><city>Los Angeles</city><state>California</state><country country_code="US">United States</country><post_code/><phone/><fax/></profile_affiliation><current_profile_affiliation><inst>USC Keck School of Medicine</inst><institution_id institution_id_type="Ringgold">12223</institution_id><dept>Critical Care Institute, Department of Surgery and Anesthesiology</dept><person_title/><room/><addr1/><addr2/><addr3/><city>Los Angeles</city><state>California</state><country country_code="US">United States</country><post_code/><phone/><fax/></current_profile_affiliation><galleyDeliveryType/></author><author auth_URL="" author_seq="3" corr="false" user_id="77333721"><salutation>Dr</salutation><first_name>Sean</first_name><middle_name/><last_name>Wightman</last_name><suffix/><degree/><email addr_type="primary">Sean.Wightman@med.usc.edu</email><comments/><affiliation seq="1"><inst>University of Southern California Keck School of Medicine</inst><institution_id institution_id_type="Ringgold">12223</institution_id><dept>Division of Thoracic Surgery, Department of Surgery</dept><person_title/><room/><addr1/><addr2/><addr3/><city>Los Angeles</city><state>California</state><country country_code="US">United States</country><post_code/><phone/><fax/></affiliation><profile_affiliation><inst>University of Southern California Keck School of Medicine</inst><institution_id institution_id_type="Ringgold">12223</institution_id><dept>Division of Thoracic Surgery, Department of Surgery</dept><person_title/><room/><addr1/><addr2/><addr3/><city>Los Angeles</city><state>California</state><country country_code="US">United States</country><post_code/><phone/><fax/></profile_affiliation><galleyDeliveryType/></author><author auth_URL="" author_seq="4" corr="false" user_id="61643975"><salutation>Dr</salutation><first_name>Scott</first_name><middle_name/><last_name>Atay</last_name><suffix/><degree/><email addr_type="primary">Scott.Atay@med.usc.edu</email><attr_type id="1569" name="Keywords"><attribute id="6568916" name="Esophagus">selected</attribute><attribute id="6568945" name="Thoracic">selected</attribute><attribute id="6568943" name="Stomach">selected</attribute><attribute id="50049112" name="Outcomes">selected</attribute><attribute id="6568951" name="Oncology">selected</attribute></attr_type><comments/><affiliation seq="1"><inst>University of Southern California Keck School of Medicine</inst><institution_id institution_id_type="Ringgold">12223</institution_id><dept>Division of Thoracic Surgery, Department of Surgery</dept><person_title/><room/><addr1/><addr2/><addr3/><city>Los Angeles</city><state>California</state><country country_code="US">United States</country><post_code/><phone/><fax/></affiliation><profile_affiliation><inst>University of Southern California Keck School of Medicine</inst><institution_id institution_id_type="Ringgold">12223</institution_id><dept>Division of Thoracic Surgery, Department of Surgery</dept><person_title/><room/><addr1/><addr2/><addr3/><city>Los Angeles</city><state>California</state><country country_code="US">United States</country><post_code/><phone/><fax/></profile_affiliation><current_profile_affiliation><inst>University of Southern California, Keck School of Medicine</inst><dept>Surgery</dept><person_title/><room/><addr1>1510 San Pablo Street</addr1><addr2/><addr3/><city>Los Angeles</city><state>California</state><country country_code="US">United States</country><post_code>90033</post_code><phone/><fax/></current_profile_affiliation><galleyDeliveryType/></author><author auth_URL="" author_seq="5" corr="false" user_id="100945335"><salutation>Dr</salutation><first_name>Takashi</first_name><middle_name/><last_name>Harano</last_name><suffix/><degree/><email addr_type="primary">Takashi.Harano@med.usc.edu</email><attr_type id="1569" name="Keywords"><attribute id="6568945" name="Thoracic">selected</attribute><attribute id="6568942" name="Transplant">selected</attribute></attr_type><comments/><affiliation seq="1"><inst>University of Southern California Keck School of Medicine</inst><institution_id institution_id_type="Ringgold">12223</institution_id><dept>Division of Thoracic Surgery, Department of Surgery</dept><person_title/><room/><addr1/><addr2/><addr3/><city>Los Angeles</city><state>California</state><country country_code="US">United States</country><post_code/><phone/><fax/></affiliation><profile_affiliation><inst>University of Southern California Keck School of Medicine</inst><institution_id institution_id_type="Ringgold">12223</institution_id><dept>Division of Thoracic Surgery, Department of Surgery</dept><person_title/><room/><addr1/><addr2/><addr3/><city>Los Angeles</city><state>California</state><country country_code="US">United States</country><post_code/><phone/><fax/></profile_affiliation><current_profile_affiliation><inst/><dept/><person_title/><room/><addr1/><addr2/><addr3/><city/><province/><country country_code="US">United States</country><post_code/><phone/><fax/></current_profile_affiliation><galleyDeliveryType/></author><author auth_URL="" author_seq="6" corr="false" user_id="15103910"><salutation>Dr</salutation><first_name>Anthony</first_name><middle_name>W.</middle_name><last_name>Kim</last_name><suffix/><degree/><email addr_type="primary">anthony.kim@med.usc.edu</email><attr_type id="1569" name="Keywords"><attribute id="6568945" name="Thoracic">selected</attribute><attribute id="6568951" name="Oncology">selected</attribute></attr_type><comments/><affiliation seq="1"><inst>University of Southern California Keck School of Medicine</inst><institution_id institution_id_type="Ringgold">12223</institution_id><dept>Division of Thoracic Surgery, Department of Surgery</dept><person_title/><room/><addr1/><addr2/><addr3/><city>Los Angeles</city><state>California</state><country country_code="US">United States</country><post_code/><phone/><fax/></affiliation><profile_affiliation><inst>University of Southern California Keck School of Medicine</inst><institution_id institution_id_type="Ringgold">12223</institution_id><dept>Division of Thoracic Surgery, Department of Surgery</dept><person_title/><room/><addr1/><addr2/><addr3/><city>Los Angeles</city><state>California</state><country country_code="US">United States</country><post_code/><phone/><fax/></profile_affiliation><current_profile_affiliation><inst>University of Southern California Health Sciences Center</inst><institution_id institution_id_type="Ringgold">8564</institution_id><dept>Division of Thoracic Surgery</dept><person_title/><room/><addr1>Keck School of Medicine</addr1><addr2>1510 San Pablo St.</addr2><addr3>Suite 514</addr3><city>Los Angeles</city><state>California</state><country country_code="US">United States</country><post_code>90033</post_code><phone>323-442-9058</phone><fax>323-442-5872</fax></current_profile_affiliation><galleyDeliveryType/></author></author_list><author_comments/><editor_list><editor decided="true" is_staff="true" role="Editor-in-Chief" user_id="31442089"><salutation>Professor</salutation><first_name>Julie Ann</first_name><middle_name/><last_name>Sosa</last_name><suffix/><degree/><email addr_type="primary">julie.sosa@ucsf.edu</email><attr_type id="1569" name="Keywords"><attribute id="587122" name="Oncologic Surgery">selected</attribute><attribute id="587129" name="Endocrine Surgery">selected</attribute><attribute id="587131" name="Pancreatic Surgery">selected</attribute></attr_type><comments>&#xD;
mainly endocrine; Sosa, Julie Ann, julie.sosa@yale.edu  [Last in: 13-Mar-2011 7:22 AM] merged with this user on 07-Dec-2013 by Shearer, Laura; ; </comments><affiliation seq="1"><inst>University of California at San Francisco-UCSF</inst><dept>Surgery</dept><person_title/><room/><addr1>513 Parnassus Avenue, Suite S320</addr1><addr2>Box 0104</addr2><addr3/><city>San Francisco</city><state>California</state><country country_code="US">United States</country><post_code>94143</post_code><phone>415-476-1236</phone><fax/></affiliation><affiliation seq="2"><inst>Julie Ann Sosa</inst><dept> </dept><person_title/><room/><addr1/><addr2/><addr3/><city/><province/><country/><post_code/><phone/><fax/></affiliation><current_profile_affiliation><inst>University of California at San Francisco-UCSF</inst><dept>Surgery</dept><person_title/><room/><addr1>513 Parnassus Avenue, Suite S320</addr1><addr2>Box 0104</addr2><addr3/><city>San Francisco</city><state>California</state><country country_code="US">United States</country><post_code>94143</post_code><phone>415-476-1236</phone><fax/></current_profile_affiliation><galleyDeliveryType/></editor><editor decided="false" is_staff="true" role="Associate Editor" user_id="1178022"><salutation>Professor</salutation><first_name>Rowan</first_name><middle_name/><last_name>Parks</last_name><suffix/><degree/><email addr_type="primary">R.W.Parks@ed.ac.uk</email><attr_type id="1569" name="Keywords"><attribute id="587121" name="Laparoscopic Surgery">selected</attribute><attribute id="1065383" name="Biliary Tract Surgery">selected</attribute><attribute id="587124" name="Hepatobiliary Surgery">selected</attribute><attribute id="587128" name="Pancreatic">selected</attribute><attribute id="1065384" name="Pancreas Surgery">selected</attribute></attr_type><comments/><affiliation seq="1"><inst/><dept/><person_title/><room/><addr1>Department of Surgery</addr1><addr2/><addr3/><city>Edinburgh</city><province/><country country_code="GB">United Kingdom of Great Britain and Northern Ireland</country><post_code>EH22 3DR</post_code><phone/><fax/></affiliation><current_profile_affiliation><inst/><dept/><person_title/><room/><addr1>Department of Surgery</addr1><addr2/><addr3/><city>Edinburgh</city><province/><country country_code="GB">United Kingdom of Great Britain and Northern Ireland</country><post_code>EH22 3DR</post_code><phone/><fax/></current_profile_affiliation><galleyDeliveryType>Web</galleyDeliveryType></editor></editor_list><reviewer_list><reviewer invite_history="3" role="Reviewer" user_id="105692798"><salutation/><first_name>Alexander</first_name><middle_name/><last_name>Chiu</last_name><suffix/><degree/><email addr_type="primary">chiu@surgery.wisc.edu</email><comments/><affiliation seq="1"><inst/><dept/><person_title/><room/><addr1/><addr2/><addr3/><city/><province/><country country_code="US">United States</country><post_code/><phone/><fax/></affiliation><current_profile_affiliation><inst/><dept/><person_title/><room/><addr1/><addr2/><addr3/><city/><province/><country country_code="US">United States</country><post_code/><phone/><fax/></current_profile_affiliation><galleyDeliveryType/><response response_history="2" response_name="Agreed" response_type="Agreed">1</response><response response_history="0" response_name="Declined" response_type="Declined">0</response><response response_history="0" response_name="Late Response" response_type="None">0</response><response response_history="0" response_name="No Response" response_type="None">0</response><response response_history="0" response_name="Unavailable" response_type="Unavailable">0</response><rating>3.00</rating></reviewer><reviewer invite_history="8" role="Reviewer" user_id="87954875"><salutation>Mr.</salutation><first_name>Peter</first_name><middle_name/><last_name>Driscoll</last_name><suffix/><degree/><email addr_type="primary">Peter.Driscoll@nhs.scot</email><comments/><affiliation seq="1"><inst>NHS Fife</inst><institution_id institution_id_type="Ringgold">3049</institution_id><dept>General Surgery</dept><person_title/><room/><addr1>Hayfield Road</addr1><addr2/><addr3/><city>Kirkcaldy</city><province/><country country_code="GB">United Kingdom of Great Britain and Northern Ireland</country><post_code>KY2 5AH</post_code><phone/><fax/></affiliation><current_profile_affiliation><inst>NHS Fife</inst><institution_id institution_id_type="Ringgold">3049</institution_id><dept>General Surgery</dept><person_title/><room/><addr1>Hayfield Road</addr1><addr2/><addr3/><city>Kirkcaldy</city><province/><country country_code="GB">United Kingdom of Great Britain and Northern Ireland</country><post_code>KY2 5AH</post_code><phone/><fax/></current_profile_affiliation><galleyDeliveryType/><response response_history="3" response_name="Agreed" response_type="Agreed">0</response><response response_history="2" response_name="Declined" response_type="Declined">1</response><response response_history="0" response_name="Late Response" response_type="None">0</response><response response_history="0" response_name="No Response" response_type="None">0</response><response response_history="3" response_name="Unavailable" response_type="Unavailable">0</response><rating>2.75</rating></reviewer><reviewer invite_history="102" role="Reviewer" user_id="54119938"><salutation>Professor</salutation><first_name>Stephen</first_name><middle_name>William</middle_name><last_name>Bickler</last_name><suffix/><degree>MD</degree><email addr_type="primary">sbickler@ucsd.edu</email><attr_type id="1569" name="Keywords"><attribute id="6568904" name="Gastrointestinal">selected</attribute><attribute id="50049128" name="Global Surgery">selected</attribute><attribute id="6568957" name="Infection">selected</attribute><attribute id="6568934" name="Rural">selected</attribute><attribute id="6568902" name="International">selected</attribute><attribute id="6568960" name="Pediatric">selected</attribute><attribute id="6568939" name="Trauma">selected</attribute></attr_type><comments>Bickler, Stephen, sbickler@ucsd.edu  [Last in: 01-Apr-2014 8:12 AM] merged with this user on 30-Aug-2014 by Shearer, Laura; Bickler, Stephen, sbickler@mail.ucsd.edu  [Last in: 06-Jul-2018 1:54 PM] merged with this user on 27-Sep-2018 by Gardis, Helen</comments><affiliation seq="1"><inst>Rady Children's Hospital San Diego</inst><institution_id institution_id_type="Ringgold">14444</institution_id><dept>Pediatric Surgery</dept><person_title/><room/><addr1>3030 Children's Way</addr1><addr2/><addr3/><city>San Diego</city><state>California</state><country country_code="US">United States</country><post_code>92123-4223</post_code><phone>8589667714</phone><fax/></affiliation><affiliation seq="2"><inst>University of California San Diego</inst><institution_id institution_id_type="Ringgold">8784</institution_id><dept> Surgery</dept><person_title/><room/><addr1/><addr2/><addr3/><city>La Jolla</city><state>California</state><country country_code="US">United States</country><post_code>92093</post_code><phone/><fax/></affiliation><current_profile_affiliation><inst>Rady Children's Hospital San Diego</inst><institution_id institution_id_type="Ringgold">14444</institution_id><dept>Pediatric Surgery</dept><person_title/><room/><addr1>3030 Children's Way</addr1><addr2/><addr3/><city>San Diego</city><state>California</state><country country_code="US">United States</country><post_code>92123-4223</post_code><phone>8589667714</phone><fax/></current_profile_affiliation><galleyDeliveryType/><response response_history="77" response_name="Agreed" response_type="Agreed">1</response><response response_history="10" response_name="Declined" response_type="Declined">0</response><response response_history="0" response_name="Late Response" response_type="None">0</response><response response_history="0" response_name="No Response" response_type="None">0</response><response response_history="10" response_name="Unavailable" response_type="Unavailable">0</response><rating>2.91</rating></reviewer><reviewer invite_history="97" role="Reviewer" user_id="20264252"><salutation>Dr</salutation><first_name>Rifat</first_name><middle_name/><last_name>Latifi</last_name><suffix/><degree>M.D.</degree><email addr_type="primary">Latifi@surgery.arizona.edu</email><attr_type id="1569" name="Keywords"><attribute id="6568939" name="Trauma">selected</attribute><attribute id="6568957" name="Infection">selected</attribute><attribute id="12279357" name="Telemedicine">selected</attribute><attribute id="6568940" name="Critical Care">selected</attribute><attribute id="50049128" name="Global Surgery">selected</attribute></attr_type><comments>Latifi, Rifat, rifatt@AMERIKANHASTANESI.COM.TR  merged with this user on 11-Apr-2011 by Shearer, Laura</comments><affiliation seq="1"><inst>University of Arizona Medical Center - University Campus</inst><institution_id institution_id_type="Ringgold">22165</institution_id><dept>Surgery</dept><person_title/><room/><addr1>100 Woods Rd</addr1><addr2/><addr3/><city>Tucson</city><state>Arizona</state><country country_code="US">United States</country><post_code>85719-4330</post_code><phone/><fax/></affiliation><current_profile_affiliation><inst>University of Arizona Medical Center - University Campus</inst><institution_id institution_id_type="Ringgold">22165</institution_id><dept>Surgery</dept><person_title/><room/><addr1>100 Woods Rd</addr1><addr2/><addr3/><city>Tucson</city><state>Arizona</state><country country_code="US">United States</country><post_code>85719-4330</post_code><phone/><fax/></current_profile_affiliation><galleyDeliveryType/><response response_history="69" response_name="Agreed" response_type="Agreed">0</response><response response_history="11" response_name="Declined" response_type="Declined">0</response><response response_history="0" response_name="Late Response" response_type="None">0</response><response response_history="0" response_name="No Response" response_type="None">0</response><response response_history="0" response_name="Unavailable" response_type="Unavailable">0</response><rating>2.39</rating></reviewer></reviewer_list><publication_type>Original Scientific Report&#xD;
(including Papers Presented at Surgical Conferences)</publication_type><article_id_list><article_id id_type="pii">WJS</article_id></article_id_list><file_list><file file_category="" file_name="WJS-23-02-0260-File001.docx" submission_medium="online"><file_createddate>2023-05-23 10:13:46.46</file_createddate><file_designation>Main Document</file_designation><file_format>docx</file_format><file_extension>docx</file_extension><file_originalname>0260.docx</file_originalname><file_caption/><file_tag/><attribute attr_name="File Designation">Main Document</attribute><num_pages_calc>0.00</num_pages_calc><num_pages_actual>0.00</num_pages_actual></file><file file_category="" file_name="WJS-23-02-0260-File002.png" submission_medium="online"><file_createddate>2023-02-17 07:05:54.54</file_createddate><file_designation>Figure</file_designation><file_format>png</file_format><file_extension>png</file_extension><file_originalname>Fig1.png</file_originalname><file_caption>Figure 1. Wound classification definitions from the American College of Surgeons</file_caption><file_tag>Figure 1</file_tag><attribute attr_name="File Designation">Figure</attribute><num_pages_calc>0.00</num_pages_calc><num_pages_actual>0.00</num_pages_actual></file><file file_category="" file_name="WJS-23-02-0260-File003.png" submission_medium="online"><file_createddate>2023-04-30 04:45:30.30</file_createddate><file_designation>Figure</file_designation><file_format>png</file_format><file_extension>png</file_extension><file_originalname>Fig2_Revised.png</file_originalname><file_caption>Figure 2. Multivariable Model Analysis of 30-Day Readmission</file_caption><file_tag>Figure 2</file_tag><attribute attr_name="File Designation">Figure</attribute><num_pages_calc>0.00</num_pages_calc><num_pages_actual>0.00</num_pages_actual></file><file file_category="" file_name="WJS-23-02-0260-File004.png" submission_medium="online"><file_createddate>2023-04-30 04:46:57.57</file_createddate><file_designation>Figure</file_designation><file_format>png</file_format><file_extension>png</file_extension><file_originalname>Fig_3_REVISED.png</file_originalname><file_caption>Figure 3. Top Ten Reasons for Readmission with Distributions by Wound Class</file_caption><file_tag>Figure 3</file_tag><attribute attr_name="File Designation">Figure</attribute><num_pages_calc>0.00</num_pages_calc><num_pages_actual>0.00</num_pages_actual></file><file file_category="" file_name="WJS-23-02-0260-File005.png" submission_medium="online"><file_createddate>2023-04-30 04:48:06.6</file_createddate><file_designation>Figure</file_designation><file_format>png</file_format><file_extension>png</file_extension><file_originalname>SuppFig1.png</file_originalname><file_caption>Supplementary Figure 1. Study sample generation flowchart diagram.</file_caption><file_tag>Supplementary Figure 1</file_tag><attribute attr_name="File Designation">Figure</attribute><num_pages_calc>0.00</num_pages_calc><num_pages_actual>0.00</num_pages_actual></file><file file_category="" file_name="WJS-23-02-0260-File006.docx" submission_medium="online"><file_createddate>2023-05-27 10:35:19.19</file_createddate><file_designation>Electronic Supplementary Material</file_designation><file_format>docx</file_format><file_extension>docx</file_extension><file_originalname>Yin bio.docx</file_originalname><file_caption/><file_tag/><attribute attr_name="File Designation">Electronic Supplementary Material</attribute><num_pages_calc>0.00</num_pages_calc><num_pages_actual>0.00</num_pages_actual></file><file file_category="" file_name="WJS-23-02-0260-File007.jpg" submission_medium="online"><file_createddate>2023-05-27 10:35:23.23</file_createddate><file_designation>Electronic Supplementary Material</file_designation><file_format>jpg</file_format><file_extension>jpg</file_extension><file_originalname>Yin photo.jpg</file_originalname><file_caption/><file_tag/><attribute attr_name="File Designation">Electronic Supplementary Material</attribute><num_pages_calc>0.00</num_pages_calc><num_pages_actual>0.00</num_pages_actual></file></file_list><history><ms_id ms_no="WJS-23-02-0260.R1"><rev_id>1</rev_id><submitted_date><year>2023</year><month>04</month><day>30</day><hour>20</hour><minute>08</minute><second>03</second><time_zone>(GMT-05:00) Eastern Time (US &amp; Canada)</time_zone></submitted_date><received_date><year>2023</year><month>02</month><day>17</day><hour>20</hour><minute>00</minute><second>15</second><time_zone>(GMT-05:00) Eastern Time (US &amp; Canada)</time_zone></received_date><received_date_resub><year/><month/><day/><hour/><minute/><second/><time_zone/></received_date_resub><revised_date><year>2023</year><month>04</month><day>30</day><hour>20</hour><minute>08</minute><second>03</second><time_zone>(GMT-05:00) Eastern Time (US &amp; Canada)</time_zone></revised_date><decision_date><year>2023</year><month>05</month><day>20</day><hour>03</hour><minute>29</minute><second>25</second><time_zone>(GMT-05:00) Eastern Time (US &amp; Canada)</time_zone></decision_date><approval_date><year/><month/><day/><hour/><minute/><second/><time_zone/></approval_date><author_returned_date><year/><month/><day/><hour/><minute/><second/><time_zone/></author_returned_date><most_recent_decision_date><year/><month/><day/><hour/><minute/><second/><time_zone/></most_recent_decision_date><transmission_date><year>2023</year><month>02</month><day>17</day><hour>20</hour><minute>00</minute><second>15</second><time_zone>(GMT-05:00) Eastern Time (US &amp; Canada)</time_zone></transmission_date><web_publish_date><year/><month/><day/><hour/><minute/><second/><time_zone/></web_publish_date><task name="Admin Checklist" task_id="16485" type="manuscript checklist"><status doc_task_id="435264314" event_date="2023-05-04T12:38:08" s1_staff="false" user_id="1001119" user_role="Administrator">completed</status></task><task name="Admin Assign EIC" task_id="16482" type="assignment"><status doc_task_id="435739841" event_date="2023-05-04T12:38:08" s1_staff="false" user_id="0" user_role="Administrator">completed</status><assigned date="2023-05-04T12:38:08" role="Editor-in-Chief" user_id="31442089"/></task><task name="EIC Assign AE" task_id="44575" type="assignment"><status doc_task_id="435739842" event_date="2023-05-04T12:38:08" s1_staff="false" user_id="31442089" user_role="Editor-in-Chief">completed</status><assigned date="2023-05-04T12:38:08" role="Associate Editor" user_id="1178022"/></task><task name="AE Select Reviewers" task_id="28771" type="pick2"><status doc_task_id="435739843" event_date="2023-05-11T03:41:08" s1_staff="false" user_id="1178022" user_role="Associate Editor">completed</status></task><task name="AE Invite Reviewers" task_id="28772" type="invite"><status doc_task_id="435739844" event_date="2023-05-11T03:41:08" s1_staff="false" user_id="1178022" user_role="Associate Editor">completed</status><invited date="2023-05-04T12:00:00" role="Reviewer" user_id="105692798"/><invited date="2023-05-04T12:00:00" role="Reviewer" user_id="87954875"/><invited date="2023-05-04T12:00:00" role="Reviewer" user_id="54119938"/></task><task name="EIC Decision" task_id="16484" type="decision"><status doc_task_id="435739845" event_date="2023-05-20T03:29:26" s1_staff="false" user_id="31442089" user_role="Editor-in-Chief">abandoned</status></task><task name="AE Assign Reviewers" task_id="16481" type="multiple assignment"><status doc_task_id="435739860" event_date="2023-05-11T03:41:08" s1_staff="false" user_id="1178022" user_role="Associate Editor">completed</status><assigned date="2023-05-09T02:14:31" role="Reviewer" user_id="105692798"/><assigned date="2023-05-04T09:43:13" role="Reviewer" user_id="54119938"/></task><task name="Reviewers Score" task_id="16483" type="score"><status doc_task_id="435770835" event_date="2023-05-26T03:02:54" s1_staff="false" user_id="54119938" user_role="Reviewer">abandoned</status></task><task name="Reviewers Score" task_id="16483" type="score"><status doc_task_id="436278748" event_date="2023-05-11T03:41:07" s1_staff="false" user_id="105692798" user_role="Reviewer">completed</status><review user_id="105692798"><recommendation recommendation_name="Accept" recommendation_type="None"/><review_comments><comment to_name="Comments to the Author" to_role="Author">Thank you for your detailed responses and substantial edits. In particular, rerunning your analysis provides a much stronger argument.</comment><comment to_name="Comments to the EIC" to_role="Editor">The authors have made significant changes to their analysis which has satisfied my concerns. </comment></review_comments><score><custom_fields cd_code="Warrant an Invited Commentary?" cd_name="1. Does this manuscript warrant an Invited Commentary to add context? [Optional]" cd_value="No" cd_value_code="No"/><custom_fields cd_code="Provide Invited Commentary?" cd_name="2. Are you interested in providing this Invited Commentary?" cd_value="No" cd_value_code="No"/></score></review></task><task name="AE Recommends" task_id="44576" type="recommend"><status doc_task_id="436564192" event_date="2023-05-17T04:42:01" s1_staff="false" user_id="1178022" user_role="Associate Editor">completed</status><recommendation recommendation_name="Accept" recommendation_type="None"><recommendation_comments><comment to_name="Comments to Editor" to_role="Editor">The authors have made substantial amendments to their manuscript based on the reviewer comments. I feel this paper can now be accepted for publication in WJS.</comment></recommendation_comments></recommendation></task><task name="EIC Decision" task_id="16484" type="decision"><status doc_task_id="437143938" event_date="2023-05-20T03:29:25" s1_staff="false" user_id="31442089" user_role="Editor-in-Chief">completed</status><decision decision_name="Accept" decision_type="Accept"/></task><task name="Production Checklist" task_id="16489" type="production checklilst"><status doc_task_id="437488725" event_date="2023-06-11T10:42:59" s1_staff="false" user_id="1001119" user_role="Administrator">completed</status></task><task name="Assign to Batch" task_id="16490" type="assign to batch"><status doc_task_id="439889044" event_date="2023-06-11T10:44:08" s1_staff="false" user_id="0" user_role="Administrator">processing</status></task></ms_id><ms_id ms_no="WJS-23-02-0260"><rev_id>0</rev_id><submitted_date><year>2023</year><month>02</month><day>17</day><hour>20</hour><minute>00</minute><second>15</second><time_zone>(GMT-05:00) Eastern Time (US &amp; Canada)</time_zone></submitted_date><received_date><year>2023</year><month>02</month><day>17</day><hour>20</hour><minute>00</minute><second>15</second><time_zone>(GMT-05:00) Eastern Time (US &amp; Canada)</time_zone></received_date><received_date_resub><year/><month/><day/><hour/><minute/><second/><time_zone/></received_date_resub><revised_date><year/><month/><day/><hour/><minute/><second/><time_zone/></revised_date><decision_date><year>2023</year><month>03</month><day>18</day><hour>06</hour><minute>03</minute><second>06</second><time_zone>(GMT-05:00) Eastern Time (US &amp; Canada)</time_zone></decision_date><approval_date><year/><month/><day/><hour/><minute/><second/><time_zone/></approval_date><author_returned_date><year/><month/><day/><hour/><minute/><second/><time_zone/></author_returned_date><most_recent_decision_date><year/><month/><day/><hour/><minute/><second/><time_zone/></most_recent_decision_date><transmission_date><year>2023</year><month>02</month><day>17</day><hour>20</hour><minute>00</minute><second>15</second><time_zone>(GMT-05:00) Eastern Time (US &amp; Canada)</time_zone></transmission_date><web_publish_date><year/><month/><day/><hour/><minute/><second/><time_zone/></web_publish_date></ms_id></history><fulltext_url/><abstract>Background: The goal of this study was to investigate factors associated with 30-day readmission in a multivariate model, including the CDC wound classes “clean,” “clean/contaminated,” “contaminated,” and “dirty/infected.”&#xD;
Methods: The 2017-2020 American College of Surgeons-National Surgical Quality Improvement Program (ACS-NSQIP) database was queried for all patients undergoing total hip replacement, coronary artery bypass grafting, Ivor Lewis esophagectomy, pancreaticoduodenectomy, distal pancreatectomy, pneumonectomy, and colectomies. ACS-defined wound classes were concordant with CDC definitions. Multivariate linear mixed regression was used to determine risk factors for readmission while adjusting for type of surgery as a random intercept.&#xD;
Results: 477,964 cases were identified, with 38,734 (8.1%) patients having experienced readmission within 30 days of surgery. There were 181,243 (37.9%) cases classified as wound class “clean”, 215,729 (45.1%) cases classified as “clean/contaminated”, 40,684 cases (8.5%) classified as “contaminated”, and 40,308 (8.4%) cases classified as “dirty/infected”. In the multivariate generalized mixed linear model adjusting for type of surgery, sex, body mass index, race, American Society of Anesthesiologists class, presence of comorbidity, length of stay, urgency of surgery, and discharge destination, “clean/contaminated” (p&lt;.001), “contaminated” (p&lt;.001), and “dirty/infected” (p&lt;.001) wound classes (when compared to “clean”) were significantly associated with 30-day readmission. Organ/space surgical site infection and sepsis were among the most common reasons for readmission in all wound classes. &#xD;
Conclusions: Wound classification was strongly prognostic for readmission in multivariable models, suggesting that it may serve as a marker of readmissions.  Surgical procedures that are “non-clean” are at significantly greater risk for 30-day readmission. Readmissions may be due to infectious complications; optimizing antibiotic use or source control to prevent readmission are areas of future study.</abstract><configurable_data_fields><custom_fields cd_code="Electronic Supplementary Material" cd_name="Do you have electronic supplementary material (e.g. video or sound files)?" cd_value="No" cd_value_code="No"/><custom_fields cd_code="Would this be the very first publication in a peer reviewed journal for the first author?" cd_name="Would this be the very first publication in a peer reviewed journal for the first author?" cd_value="Yes" cd_value_code="Yes"/><custom_fields cd_code="This manuscript will be eligible to be published in our special feature “My first paper” in WJS. Please provide a 100 word biography about the first author and a photograph. This will be published along with the manuscript. Publishing the manuscript in our special feature will provide visibility to the first author and is a prestigious way to highlight the accomplishments of a budding surgeon-scientist." cd_name="This manuscript will be eligible to be published in our special feature “My first paper” in WJS. Please provide a 100 word biography about the first author and a photograph. This will be published along with the manuscript. Publishing the manuscript in our special feature will provide visibility to the first author and is a prestigious way to highlight the accomplishments of a budding surgeon-scientist. &lt;br&gt;&lt;br&gt; If you are agreeable to the WJS Twitter account linking to your personal profile, please also submit your Twitter handle as part of your biography.&#xD;&#xA;" cd_value="Please note: Victoria has previously first-authored book chapters, editorials, and a case report. This is her first first-author scientific study.&#xD;&#xA;&#xD;&#xA;Biography:&#xD;&#xA;&#xD;&#xA;Victoria is a fourth year MD/MPH student at the Keck School of Medicine at the University of Southern California. She attended the University of Pennsylvania for her undergraduate studies, graduating magna cum laude and Phi Beta Kappa with a major in Biology and minor in Mathematics. She plans on applying for residency in General Surgery. She has interests in surgical ethics, outcomes research, and biostatistics." cd_value_code="Biography"/><custom_fields cd_code="Manuscript Guidelines" cd_name="Not adhering to the manuscript guidelines can result in your manuscript being returned to be revised. Does your manuscript conform the manuscript guidelines set by World Journal of Surgery in the &lt;a href=&#34;https://mc.manuscriptcentral.com/societyimages/wjs/WORLD%20JOURNAL%20OF%20SURGERY%20INSTRUCTIONS%20FOR%20AUTHORS.pdf&#34; target=&#34;_blank&#34;&gt;Instructions for Authors&lt;/a&gt;?" cd_value="Yes" cd_value_code="Yes"/><custom_fields cd_code="Manuscript Type:" cd_name="Manuscript Type:" cd_value="Original Scientific Report&#xD;&#xA;(including Papers Presented at Surgical Conferences)" cd_value_code="Original Scientific Report"/><custom_fields cd_code="Manuscript Complete" cd_name="Is the manuscript viewable and complete?&#xD;&#xA;" cd_value="Yes" cd_value_code="Yes"/><custom_fields cd_code="Digital Files Approved" cd_name="Digital Files Approved" cd_value="asdf" cd_value_code="asdf"/><custom_fields cd_code="Metadata Approved" cd_name="Metadata Approved" cd_value="asdf" cd_value_code="asdf"/></configurable_data_fields><notes>DEI review&#xD;
MFP review;</notes><content><first_page/><last_page/><attr_type id="1569" name="Keywords"><attribute id="50049112" name="Outcomes">selected</attribute><attribute id="51916777" name="Patient Safety">selected</attribute><attribute id="6568957" name="Infection">selected</attribute></attr_type><total_pages_calc>0.00</total_pages_calc><total_pages_actual/><total_tables/><num_color_figures/><num_bw_figures/><total_figures/><total_pdf_pages>0.00</total_pdf_pages></content><office_contact user_id=""><salutation/><first_name/><middle_name/><last_name/><suffix/><degree/><email addr_type="primary">wjs@iss-sic.com</email><comments/><affiliation seq="1"><inst/><dept/><person_title/><room/><addr1/><addr2/><addr3/><city/><province/><country/><post_code/><phone>971-275-2918</phone><fax>503-274-9433</fax></affiliation><current_profile_affiliation><inst/><dept/><person_title/><room/><addr1/><addr2/><addr3/><city/><province/><country/><post_code/><phone>971-275-2918</phone><fax>503-274-9433</fax></current_profile_affiliation><galleyDeliveryType/></office_contact><manuscript_flags><manuscript_flag color="Gray Circled Check"> </manuscript_flag></manuscript_flags><client_data><client_journal_id>268</client_journal_id></client_data><lte_text_area/><email_list><email_sent><send_date><year/><month/><day/><hour/><minute/><second/><time_zone/></send_date><to user_id="105692798">chiu@surgery.wisc.edu</to><subject>World Journal of Surgery - ThankU4ReviewLetter (N-SW-46)</subject><body>@@date to be populated upon sending@@

Dear Reviewer:

I am herewith informing you of the decision to manuscript # WJS-23-02-0260.R1 entitled "Centers for Disease Control (CDC) Wound Classification Is Prognostic of 30-Day Readmission Following Surgery" for the World Journal of Surgery.
The decision rendered is: Accept

At the bottom of this email you'll find the comments of all reviewers.

On behalf of the Editors of the World Journal of Surgery, we appreciate the voluntary contribution that each reviewer gives to the Journal.  We thank you for your participation in the online review process and hope that we may call upon you again to review future manuscripts.

With many thanks and kindest regards,
Professor Julie Ann Sosa
Editor in Chief, World Journal of Surgery
julie.sosa@ucsf.edu

--
Reviewer: 1&#xD;
&#xD;
Comments:&#xD;
Thank you for your detailed responses and substantial edits. In particular, rerunning your analysis provides a much stronger argument.</body></email_sent><email_sent><send_date><year>2023</year><month>04</month><day>30</day><hour>20</hour><minute>08</minute><second>06</second><time_zone>(GMT-05:00) Eastern Time (US &amp; Canada)</time_zone></send_date><to user_id="15103910">anthony.kim@med.usc.edu</to><subject>World Journal of Surgery - Manuscript ID WJS-23-02-0260.R1 (SY-05)</subject><body>30-Apr-2023

Dear Dr Kim:

Your manuscript entitled "Centers for Disease Control (CDC) Wound Classification Is Prognostic of 30-Day Readmission Following Surgery" has been successfully submitted online and is presently being given full consideration for publication in the World Journal of Surgery.

Your manuscript ID is WJS-23-02-0260.R1.

Please mention the above manuscript ID in all future correspondence or when calling the office for questions. If there are any changes in your street address or e-mail address, please log in to Manuscript Central at https://mc.manuscriptcentral.com/wjs and edit your user information as appropriate.

****************

COVID 19 and impact on peer review
 

As a result of the significant disruption that is being caused by the COVID-19 pandemic we are very aware that many researchers will have difficulty in meeting the timelines associated with our peer review process during normal times.  Our systems will continue to remind them of the original timelines but we intend to be flexible at this time.

****************

You can view the status of your manuscript at any time by checking your Author Center after logging in to https://mc.manuscriptcentral.com/wjs.

Thank you for submitting your manuscript to the World Journal of Surgery.

Sincerely,
World Journal of Surgery Editorial Office</body></email_sent><email_sent><send_date><year>2023</year><month>05</month><day>04</day><hour>12</hour><minute>38</minute><second>19</second><time_zone>(GMT-05:00) Eastern Time (US &amp; Canada)</time_zone></send_date><to user_id="105692798">chiu@surgery.wisc.edu</to><subject>World Journal of Surgery - revised manuscript</subject><body>-3-304-May-2023&#xD;
&#xD;
Dear Chiu:&#xD;
&#xD;
Manuscript ID WJS-23-02-0260.R1 entitled "Centers for Disease Control (CDC) Wound Classification Is Prognostic of 30-Day Readmission Following Surgery" with Dr Kim as contact author has been submitted to the World Journal of Surgery.&#xD;
&#xD;
I invite you to review this revised manuscript.&#xD;
&#xD;
************&#xD;
Regarding the COVID 19 and impact on peer review -&#xD;
 &#xD;
As a result of the significant disruption that is being caused by the COVID-19 pandemic we are very aware that many researchers will have difficulty in meeting the timelines associated with our peer review process during normal times.  If you are available to accept our invitation, please do let us know if you need additional time. Our systems will continue to remind you of the original timelines but we intend to be flexible at this time.&#xD;
 &#xD;
************&#xD;
&#xD;
Due to limited publication pages and the growing number of new manuscripts we receive, the WJS can only accept &lt;20% of manuscripts submitted.  Please reserve recommendations for revision to manuscripts that are likely to rise to the WJS level of excellence after further work by the authors.&#xD;
&#xD;
********************************************************************************&#xD;
Please click on one of the following responses to indicate your availability:&#xD;
&#xD;
*** PLEASE NOTE: This is a two-step process. After clicking on the link, you will be directed to a webpage to confirm. *** &#xD;
&#xD;
Agreed: https://mc.manuscriptcentral.com/wjs?URL_MASK=3fe463db0d29485798c2d3fc24da10fc&#xD;
&#xD;
Declined: https://mc.manuscriptcentral.com/wjs?URL_MASK=4ec09354e60e40b188340484850b428e&#xD;
&#xD;
Unavailable: https://mc.manuscriptcentral.com/wjs?URL_MASK=ed85b2259402427587a767294c6e5e0e&#xD;
&#xD;
To access the manuscript, please login to the World Journal of Surgery - Manuscript Central site at https://mc.manuscriptcentral.com/wjs.&#xD;
&#xD;
Your case-sensitive USER ID is chiu@surgery.wisc.edu and your PASSWORD is @@PERSON_PASSWORD_DIRECT_LINK105692798@@.&#xD;
&#xD;
The abstract appears at the end of this letter, along with the names of the authors.  Please let me know as soon as possible if you will be able to accept my invitation to review.  If you are unable to review at this time, I would appreciate you recommending another expert reviewer.  You may e-mail me with your reply or click the appropriate link at the bottom of the page to automatically register your reply with our online manuscript submission and review system.&#xD;
&#xD;
Once you accept my invitation to review this manuscript, you will be notified via e-mail about how to access Manuscript Central, our online manuscript submission and review system.  You will then have access to the manuscript and reviewer instructions in your Reviewer Center.&#xD;
&#xD;
I realize that our expert reviewers greatly contribute to the high standards of the Journal, and I thank you for your present and/or future participation.&#xD;
&#xD;
With kindest regards,&#xD;
&#xD;
Professor Rowan Parks&#xD;
Associate Editor&#xD;
World Journal of Surgery&#xD;
&#xD;
If you have not previously done so, please click on one of the following responses to indicate your availability:&#xD;
&#xD;
*** PLEASE NOTE: This is a two-step process. After clicking on the link, you will be directed to a webpage to confirm. *** &#xD;
&#xD;
Agreed: https://mc.manuscriptcentral.com/wjs?URL_MASK=8bf0473b5a2d4b319c598e363fd44a0c&#xD;
&#xD;
Declined: https://mc.manuscriptcentral.com/wjs?URL_MASK=02cd8662b6bf4e818b2f65fbb4788555&#xD;
&#xD;
Unavailable: https://mc.manuscriptcentral.com/wjs?URL_MASK=2fbb41ca46e045fa8de9f79e3bca4c74&#xD;
&#xD;
&#xD;
MANUSCRIPT DETAILS&#xD;
&#xD;
TITLE: Centers for Disease Control (CDC) Wound Classification Is Prognostic of 30-Day Readmission Following Surgery&#xD;
&#xD;
AUTHORS: Yin, Victoria; Cobb, J.; Wightman, Sean; Atay, Scott; Harano, Takashi; Kim, Anthony&#xD;
&#xD;
ABSTRACT: Background: The goal of this study was to investigate factors associated with 30-day readmission in a multivariate model, including the CDC wound classes “clean,” “clean/contaminated,” “contaminated,” and “dirty/infected.”&#xD;
Methods: The 2017-2020 American College of Surgeons-National Surgical Quality Improvement Program (ACS-NSQIP) database was queried for all patients undergoing total hip replacement, coronary artery bypass grafting, Ivor Lewis esophagectomy, pancreaticoduodenectomy, distal pancreatectomy, pneumonectomy, and colectomies. ACS-defined wound classes were concordant with CDC definitions. Multivariate linear mixed regression was used to determine risk factors for readmission while adjusting for type of surgery as a random intercept.&#xD;
Results: 477,964 cases were identified, with 38,734 (8.1%) patients having experienced readmission within 30 days of surgery. There were 181,243 (37.9%) cases classified as wound class “clean”, 215,729 (45.1%) cases classified as “clean/contaminated”, 40,684 cases (8.5%) classified as “contaminated”, and 40,308 (8.4%) cases classified as “dirty/infected”. In the multivariate generalized mixed linear model adjusting for type of surgery, sex, body mass index, race, American Society of Anesthesiologists class, presence of comorbidity, length of stay, urgency of surgery, and discharge destination, “clean/contaminated” (p&lt;.001), “contaminated” (p&lt;.001), and “dirty/infected” (p&lt;.001) wound classes (when compared to “clean”) were significantly associated with 30-day readmission. Organ/space surgical site infection and sepsis were among the most common reasons for readmission in all wound classes. &#xD;
Conclusions: Wound classification was strongly prognostic for readmission in multivariable models, suggesting that it may serve as a marker of readmissions.  Surgical procedures that are “non-clean” are at significantly greater risk for 30-day readmission. Readmissions may be due to infectious complications; optimizing antibiotic use or source control to prevent readmission are areas of future study.</body></email_sent><email_sent><send_date><year>2023</year><month>05</month><day>04</day><hour>12</hour><minute>38</minute><second>26</second><time_zone>(GMT-05:00) Eastern Time (US &amp; Canada)</time_zone></send_date><to user_id="87954875">Peter.Driscoll@nhs.scot</to><subject>World Journal of Surgery - revised manuscript</subject><body>-3-304-May-2023&#xD;
&#xD;
Dear Mr. Driscoll:&#xD;
&#xD;
Manuscript ID WJS-23-02-0260.R1 entitled "Centers for Disease Control (CDC) Wound Classification Is Prognostic of 30-Day Readmission Following Surgery" with Dr Kim as contact author has been submitted to the World Journal of Surgery.&#xD;
&#xD;
I invite you to review this revised manuscript.&#xD;
&#xD;
************&#xD;
Regarding the COVID 19 and impact on peer review -&#xD;
 &#xD;
As a result of the significant disruption that is being caused by the COVID-19 pandemic we are very aware that many researchers will have difficulty in meeting the timelines associated with our peer review process during normal times.  If you are available to accept our invitation, please do let us know if you need additional time. Our systems will continue to remind you of the original timelines but we intend to be flexible at this time.&#xD;
 &#xD;
************&#xD;
&#xD;
Due to limited publication pages and the growing number of new manuscripts we receive, the WJS can only accept &lt;20% of manuscripts submitted.  Please reserve recommendations for revision to manuscripts that are likely to rise to the WJS level of excellence after further work by the authors.&#xD;
&#xD;
********************************************************************************&#xD;
Please click on one of the following responses to indicate your availability:&#xD;
&#xD;
*** PLEASE NOTE: This is a two-step process. After clicking on the link, you will be directed to a webpage to confirm. *** &#xD;
&#xD;
Agreed: https://mc.manuscriptcentral.com/wjs?URL_MASK=7369f08a84a54fca9cc596a9d740f0b8&#xD;
&#xD;
Declined: https://mc.manuscriptcentral.com/wjs?URL_MASK=fe94b015b9b2438f9d28077654faac30&#xD;
&#xD;
Unavailable: https://mc.manuscriptcentral.com/wjs?URL_MASK=ee56f49587be4976b8456ae48b0be71f&#xD;
&#xD;
To access the manuscript, please login to the World Journal of Surgery - Manuscript Central site at https://mc.manuscriptcentral.com/wjs.&#xD;
&#xD;
Your case-sensitive USER ID is Peter.Driscoll@nhs.scot and your PASSWORD is @@PERSON_PASSWORD_DIRECT_LINK87954875@@.&#xD;
&#xD;
The abstract appears at the end of this letter, along with the names of the authors.  Please let me know as soon as possible if you will be able to accept my invitation to review.  If you are unable to review at this time, I would appreciate you recommending another expert reviewer.  You may e-mail me with your reply or click the appropriate link at the bottom of the page to automatically register your reply with our online manuscript submission and review system.&#xD;
&#xD;
Once you accept my invitation to review this manuscript, you will be notified via e-mail about how to access Manuscript Central, our online manuscript submission and review system.  You will then have access to the manuscript and reviewer instructions in your Reviewer Center.&#xD;
&#xD;
I realize that our expert reviewers greatly contribute to the high standards of the Journal, and I thank you for your present and/or future participation.&#xD;
&#xD;
With kindest regards,&#xD;
&#xD;
Professor Rowan Parks&#xD;
Associate Editor&#xD;
World Journal of Surgery&#xD;
&#xD;
If you have not previously done so, please click on one of the following responses to indicate your availability:&#xD;
&#xD;
*** PLEASE NOTE: This is a two-step process. After clicking on the link, you will be directed to a webpage to confirm. *** &#xD;
&#xD;
Agreed: https://mc.manuscriptcentral.com/wjs?URL_MASK=81f64823c43046458d43b22867ead344&#xD;
&#xD;
Declined: https://mc.manuscriptcentral.com/wjs?URL_MASK=d73a82d0830e45ec851d96afb29c90ef&#xD;
&#xD;
Unavailable: https://mc.manuscriptcentral.com/wjs?URL_MASK=56deaa8d350e4b3c9ca995aae09d6ba6&#xD;
&#xD;
&#xD;
MANUSCRIPT DETAILS&#xD;
&#xD;
TITLE: Centers for Disease Control (CDC) Wound Classification Is Prognostic of 30-Day Readmission Following Surgery&#xD;
&#xD;
AUTHORS: Yin, Victoria; Cobb, J.; Wightman, Sean; Atay, Scott; Harano, Takashi; Kim, Anthony&#xD;
&#xD;
ABSTRACT: Background: The goal of this study was to investigate factors associated with 30-day readmission in a multivariate model, including the CDC wound classes “clean,” “clean/contaminated,” “contaminated,” and “dirty/infected.”&#xD;
Methods: The 2017-2020 American College of Surgeons-National Surgical Quality Improvement Program (ACS-NSQIP) database was queried for all patients undergoing total hip replacement, coronary artery bypass grafting, Ivor Lewis esophagectomy, pancreaticoduodenectomy, distal pancreatectomy, pneumonectomy, and colectomies. ACS-defined wound classes were concordant with CDC definitions. Multivariate linear mixed regression was used to determine risk factors for readmission while adjusting for type of surgery as a random intercept.&#xD;
Results: 477,964 cases were identified, with 38,734 (8.1%) patients having experienced readmission within 30 days of surgery. There were 181,243 (37.9%) cases classified as wound class “clean”, 215,729 (45.1%) cases classified as “clean/contaminated”, 40,684 cases (8.5%) classified as “contaminated”, and 40,308 (8.4%) cases classified as “dirty/infected”. In the multivariate generalized mixed linear model adjusting for type of surgery, sex, body mass index, race, American Society of Anesthesiologists class, presence of comorbidity, length of stay, urgency of surgery, and discharge destination, “clean/contaminated” (p&lt;.001), “contaminated” (p&lt;.001), and “dirty/infected” (p&lt;.001) wound classes (when compared to “clean”) were significantly associated with 30-day readmission. Organ/space surgical site infection and sepsis were among the most common reasons for readmission in all wound classes. &#xD;
Conclusions: Wound classification was strongly prognostic for readmission in multivariable models, suggesting that it may serve as a marker of readmissions.  Surgical procedures that are “non-clean” are at significantly greater risk for 30-day readmission. Readmissions may be due to infectious complications; optimizing antibiotic use or source control to prevent readmission are areas of future study.</body></email_sent><email_sent><send_date><year>2023</year><month>05</month><day>04</day><hour>12</hour><minute>38</minute><second>33</second><time_zone>(GMT-05:00) Eastern Time (US &amp; Canada)</time_zone></send_date><to user_id="54119938">sbickler@ucsd.edu</to><to>sbickler@health.ucsd.edu</to><subject>World Journal of Surgery - revised manuscript</subject><body>-3-304-May-2023&#xD;
&#xD;
Dear Professor Bickler:&#xD;
&#xD;
Manuscript ID WJS-23-02-0260.R1 entitled "Centers for Disease Control (CDC) Wound Classification Is Prognostic of 30-Day Readmission Following Surgery" with Dr Kim as contact author has been submitted to the World Journal of Surgery.&#xD;
&#xD;
I invite you to review this revised manuscript.&#xD;
&#xD;
************&#xD;
Regarding the COVID 19 and impact on peer review -&#xD;
 &#xD;
As a result of the significant disruption that is being caused by the COVID-19 pandemic we are very aware that many researchers will have difficulty in meeting the timelines associated with our peer review process during normal times.  If you are available to accept our invitation, please do let us know if you need additional time. Our systems will continue to remind you of the original timelines but we intend to be flexible at this time.&#xD;
 &#xD;
************&#xD;
&#xD;
Due to limited publication pages and the growing number of new manuscripts we receive, the WJS can only accept &lt;20% of manuscripts submitted.  Please reserve recommendations for revision to manuscripts that are likely to rise to the WJS level of excellence after further work by the authors.&#xD;
&#xD;
********************************************************************************&#xD;
Please click on one of the following responses to indicate your availability:&#xD;
&#xD;
*** PLEASE NOTE: This is a two-step process. After clicking on the link, you will be directed to a webpage to confirm. *** &#xD;
&#xD;
Agreed: https://mc.manuscriptcentral.com/wjs?URL_MASK=6471daf5744b42309a8e7ce86ed48138&#xD;
&#xD;
Declined: https://mc.manuscriptcentral.com/wjs?URL_MASK=db43729bbee348dfbce66486b30680d4&#xD;
&#xD;
Unavailable: https://mc.manuscriptcentral.com/wjs?URL_MASK=37526328b8484ffeb31238d07af088b0&#xD;
&#xD;
To access the manuscript, please login to the World Journal of Surgery - Manuscript Central site at https://mc.manuscriptcentral.com/wjs.&#xD;
&#xD;
Your case-sensitive USER ID is sbickler@ucsd.edu and your PASSWORD is @@PERSON_PASSWORD_DIRECT_LINK54119938@@.&#xD;
&#xD;
The abstract appears at the end of this letter, along with the names of the authors.  Please let me know as soon as possible if you will be able to accept my invitation to review.  If you are unable to review at this time, I would appreciate you recommending another expert reviewer.  You may e-mail me with your reply or click the appropriate link at the bottom of the page to automatically register your reply with our online manuscript submission and review system.&#xD;
&#xD;
Once you accept my invitation to review this manuscript, you will be notified via e-mail about how to access Manuscript Central, our online manuscript submission and review system.  You will then have access to the manuscript and reviewer instructions in your Reviewer Center.&#xD;
&#xD;
I realize that our expert reviewers greatly contribute to the high standards of the Journal, and I thank you for your present and/or future participation.&#xD;
&#xD;
With kindest regards,&#xD;
&#xD;
Professor Rowan Parks&#xD;
Associate Editor&#xD;
World Journal of Surgery&#xD;
&#xD;
If you have not previously done so, please click on one of the following responses to indicate your availability:&#xD;
&#xD;
*** PLEASE NOTE: This is a two-step process. After clicking on the link, you will be directed to a webpage to confirm. *** &#xD;
&#xD;
Agreed: https://mc.manuscriptcentral.com/wjs?URL_MASK=2eeb179aac9545438762391efe1804fe&#xD;
&#xD;
Declined: https://mc.manuscriptcentral.com/wjs?URL_MASK=3ca25693e1cb4066b049e9a95837ddfa&#xD;
&#xD;
Unavailable: https://mc.manuscriptcentral.com/wjs?URL_MASK=668b00b56dcc4c7899f26e761786ef7b&#xD;
&#xD;
&#xD;
MANUSCRIPT DETAILS&#xD;
&#xD;
TITLE: Centers for Disease Control (CDC) Wound Classification Is Prognostic of 30-Day Readmission Following Surgery&#xD;
&#xD;
AUTHORS: Yin, Victoria; Cobb, J.; Wightman, Sean; Atay, Scott; Harano, Takashi; Kim, Anthony&#xD;
&#xD;
ABSTRACT: Background: The goal of this study was to investigate factors associated with 30-day readmission in a multivariate model, including the CDC wound classes “clean,” “clean/contaminated,” “contaminated,” and “dirty/infected.”&#xD;
Methods: The 2017-2020 American College of Surgeons-National Surgical Quality Improvement Program (ACS-NSQIP) database was queried for all patients undergoing total hip replacement, coronary artery bypass grafting, Ivor Lewis esophagectomy, pancreaticoduodenectomy, distal pancreatectomy, pneumonectomy, and colectomies. ACS-defined wound classes were concordant with CDC definitions. Multivariate linear mixed regression was used to determine risk factors for readmission while adjusting for type of surgery as a random intercept.&#xD;
Results: 477,964 cases were identified, with 38,734 (8.1%) patients having experienced readmission within 30 days of surgery. There were 181,243 (37.9%) cases classified as wound class “clean”, 215,729 (45.1%) cases classified as “clean/contaminated”, 40,684 cases (8.5%) classified as “contaminated”, and 40,308 (8.4%) cases classified as “dirty/infected”. In the multivariate generalized mixed linear model adjusting for type of surgery, sex, body mass index, race, American Society of Anesthesiologists class, presence of comorbidity, length of stay, urgency of surgery, and discharge destination, “clean/contaminated” (p&lt;.001), “contaminated” (p&lt;.001), and “dirty/infected” (p&lt;.001) wound classes (when compared to “clean”) were significantly associated with 30-day readmission. Organ/space surgical site infection and sepsis were among the most common reasons for readmission in all wound classes. &#xD;
Conclusions: Wound classification was strongly prognostic for readmission in multivariable models, suggesting that it may serve as a marker of readmissions.  Surgical procedures that are “non-clean” are at significantly greater risk for 30-day readmission. Readmissions may be due to infectious complications; optimizing antibiotic use or source control to prevent readmission are areas of future study.</body></email_sent><email_sent><send_date><year>2023</year><month>05</month><day>04</day><hour>21</hour><minute>43</minute><second>14</second><time_zone>(GMT-05:00) Eastern Time (US &amp; Canada)</time_zone></send_date><to user_id="54119938">sbickler@ucsd.edu</to><to user_id="54119938">sbickler@health.ucsd.edu</to><subject>Manuscript ID WJS-23-02-0260.R1 now in your Reviewer Center - World Journal of Surgery (IR-SW-11)</subject><body>04-May-2023

Dear Professor Bickler:

Thank you for agreeing to review Manuscript ID WJS-23-02-0260.R1 entitled "Centers for Disease Control (CDC) Wound Classification Is Prognostic of 30-Day Readmission Following Surgery" for the World Journal of Surgery.  Please try your best to complete your review within the next 3 weeks.

************
Regarding the COVID 19 and impact on peer review -
 
As a result of the significant disruption that is being caused by the COVID-19 pandemic we are very aware that many researchers will have difficulty in meeting the timelines associated with our peer review process during normal times.  Please do let us know if you need additional time. Our systems will continue to remind you of the original timelines but we intend to be flexible at this time.
 
************

In your review, please answer all questions.  On the review page, there is a space for "Comments to Editor" and a space for "Comments to the Author."  Please be sure to put your comments to the author in the appropriate space as they will be forwarded to the author with the review results.  Remember, because of limited publication pages and the growing number of new manuscripts we receive, the WJS can only accept &lt;20% of manuscripts submitted.  Please reserve recommendations for revision to manuscripts that are likely to rise to the WJS level of excellence after further work by the authors.

***************************************************
For immediate access to the manuscript and evaluation form, please click here: https://mc.manuscriptcentral.com/wjs?URL_MASK=799c8773acff42458cff5cf1a23e27da   Please note that you will only have access to this manuscript.
 
For full access to your Reviewer Center, login to the World Journal of Surgery - Manuscript Central site at https://mc.manuscriptcentral.com/wjs

Your case-sensitive USER ID is sbickler@ucsd.edu and your PASSWORD is @@PERSON_PASSWORD_DIRECT_LINK54119938@@

***************************************************
Once you are logged in, the Main Menu will be displayed.  Please click on the Reviewer Center, where you will find the manuscript listed under "Awaiting Reviewer Scores."  You can click on the manuscript title from this point or you can click on the "View Details" button to begin reviewing the manuscript.

Helpful tips:

If you wish to view the manuscript and the review form simultaneously, click on the HTML or PDF icons ? the manuscript will open in a new window.  Leave the new window open, switch back to the main window, and open the score sheet by clicking on the Score Sheet tab.  Follow the instructions for reviewers provided in the Manuscript Central site.  I strongly encourage you to elaborate on your review in the space provided.  Your specific comments will offer valuable feedback to improve future work.

It is essential that you click the "Save" button if you wish to exit the review before you submit it to the Editor.  Otherwise, none of the information that you have entered will be saved in the system.

When you have completed your review and are ready to submit it to the Editor, click on "Submit."

All communications regarding this manuscript are privileged.  Any conflict of interest, suspicion of duplicate publication, fabrication of data or plagiarism must immediately be reported to me.

Thank you for evaluating this manuscript.  We sincerely appreciate your dedication to the WJS.

With kindest regards,

Laura

Laura Shearer
World Journal of Surgery Editorial Office
wjs@iss-sic.com</body></email_sent><email_sent><send_date><year>2023</year><month>05</month><day>05</day><hour>04</hour><minute>19</minute><second>05</second><time_zone>(GMT-05:00) Eastern Time (US &amp; Canada)</time_zone></send_date><to user_id="87954875">Peter.Driscoll@nhs.scot</to><subject>Follow-up: Invitation to Review for World Journal of Surgery (IR-SW-12)</subject><body>05-May-2023

Dear Mr. Driscoll:

Thank you for replying to my invitation to review for the World Journal of Surgery.

It is unfortunate that you are unable to review this manuscript at this time.  I will keep you in mind when future manuscripts come in that fall under your area of expertise.

With kind regards,

Laura

Laura Shearer
World Journal of Surgery Editorial Office
wjs@iss-sic.com</body></email_sent><email_sent><send_date><year>2023</year><month>05</month><day>08</day><hour>04</hour><minute>57</minute><second>09</second><time_zone>(GMT-05:00) Eastern Time (US &amp; Canada)</time_zone></send_date><to user_id="105692798">chiu@surgery.wisc.edu</to><subject>Reminder: "World Journal of Surgery" (SY-42.1)</subject><body>08-May-2023

Dear Chiu:

Recently, we invited you to review Manuscript ID WJS-23-02-0260.R1, entitled "Centers for Disease Control (CDC) Wound Classification Is Prognostic of 30-Day Readmission Following Surgery."

This e-mail is simply a reminder to give us an answer if you wish to review.


Please click on one of the following responses to indicate your availability:

*** PLEASE NOTE: This is a two-step process. After clicking on the link, you will be directed to a webpage to confirm. *** &#xD;
&#xD;
Agreed: https://mc.manuscriptcentral.com/wjs?URL_MASK=767291677daa4ef589de5fda2b722446&#xD;
&#xD;
Declined: https://mc.manuscriptcentral.com/wjs?URL_MASK=b6bcf31a7d624924a0bd0d4c37cf67c7&#xD;
&#xD;
Unavailable: https://mc.manuscriptcentral.com/wjs?URL_MASK=85624986863a493c9663c56b81c3c049

We thank you for your assistance.

With kindest regards,

Professor Rowan Parks
Associate Editor, "World Journal of Surgery"
R.W.Parks@ed.ac.uk</body></email_sent><email_sent><send_date><year>2023</year><month>05</month><day>09</day><hour>14</hour><minute>14</minute><second>32</second><time_zone>(GMT-05:00) Eastern Time (US &amp; Canada)</time_zone></send_date><to user_id="105692798">chiu@surgery.wisc.edu</to><subject>Manuscript ID WJS-23-02-0260.R1 now in your Reviewer Center - World Journal of Surgery (IR-SW-11)</subject><body>09-May-2023

Dear Chiu:

Thank you for agreeing to review Manuscript ID WJS-23-02-0260.R1 entitled "Centers for Disease Control (CDC) Wound Classification Is Prognostic of 30-Day Readmission Following Surgery" for the World Journal of Surgery.  Please try your best to complete your review within the next 3 weeks.

************
Regarding the COVID 19 and impact on peer review -
 
As a result of the significant disruption that is being caused by the COVID-19 pandemic we are very aware that many researchers will have difficulty in meeting the timelines associated with our peer review process during normal times.  Please do let us know if you need additional time. Our systems will continue to remind you of the original timelines but we intend to be flexible at this time.
 
************

In your review, please answer all questions.  On the review page, there is a space for "Comments to Editor" and a space for "Comments to the Author."  Please be sure to put your comments to the author in the appropriate space as they will be forwarded to the author with the review results.  Remember, because of limited publication pages and the growing number of new manuscripts we receive, the WJS can only accept &lt;20% of manuscripts submitted.  Please reserve recommendations for revision to manuscripts that are likely to rise to the WJS level of excellence after further work by the authors.

***************************************************
For immediate access to the manuscript and evaluation form, please click here: https://mc.manuscriptcentral.com/wjs?URL_MASK=30bdf4c9470940ec9b7cb451f0d27726   Please note that you will only have access to this manuscript.
 
For full access to your Reviewer Center, login to the World Journal of Surgery - Manuscript Central site at https://mc.manuscriptcentral.com/wjs

Your case-sensitive USER ID is chiu@surgery.wisc.edu and your PASSWORD is @@PERSON_PASSWORD_DIRECT_LINK105692798@@

***************************************************
Once you are logged in, the Main Menu will be displayed.  Please click on the Reviewer Center, where you will find the manuscript listed under "Awaiting Reviewer Scores."  You can click on the manuscript title from this point or you can click on the "View Details" button to begin reviewing the manuscript.

Helpful tips:

If you wish to view the manuscript and the review form simultaneously, click on the HTML or PDF icons ? the manuscript will open in a new window.  Leave the new window open, switch back to the main window, and open the score sheet by clicking on the Score Sheet tab.  Follow the instructions for reviewers provided in the Manuscript Central site.  I strongly encourage you to elaborate on your review in the space provided.  Your specific comments will offer valuable feedback to improve future work.

It is essential that you click the "Save" button if you wish to exit the review before you submit it to the Editor.  Otherwise, none of the information that you have entered will be saved in the system.

When you have completed your review and are ready to submit it to the Editor, click on "Submit."

All communications regarding this manuscript are privileged.  Any conflict of interest, suspicion of duplicate publication, fabrication of data or plagiarism must immediately be reported to me.

Thank you for evaluating this manuscript.  We sincerely appreciate your dedication to the WJS.

With kindest regards,

Laura

Laura Shearer
World Journal of Surgery Editorial Office
wjs@iss-sic.com</body></email_sent><email_sent><send_date><year>2023</year><month>05</month><day>11</day><hour>15</hour><minute>41</minute><second>08</second><time_zone>(GMT-05:00) Eastern Time (US &amp; Canada)</time_zone></send_date><to user_id="105692798">chiu@surgery.wisc.edu</to><subject>Thank you for submitting your review of Manuscript ID WJS-23-02-0260.R1 for the World Journal of Surgery (N-RW-35)</subject><body>11-May-2023

Dear Reviewer:

Thank you for reviewing manuscript # WJS-23-02-0260.R1 entitled "Centers for Disease Control (CDC) Wound Classification Is Prognostic of 30-Day Readmission Following Surgery" for the World Journal of Surgery.

On behalf of the Editors of the World Journal of Surgery, we appreciate the voluntary contribution that each reviewer gives to the Journal.  We thank you for your participation in the online review process and hope that we may call upon you again to review future manuscripts.

With kindest regards,
Professor Julie Ann Sosa
Editor in Chief, World Journal of Surgery
julie.sosa@ucsf.edu</body></email_sent><email_sent><send_date><year>2023</year><month>05</month><day>11</day><hour>15</hour><minute>41</minute><second>08</second><time_zone>(GMT-05:00) Eastern Time (US &amp; Canada)</time_zone></send_date><to user_id="1178022">R.W.Parks@ed.ac.uk</to><subject>Manuscript WJS-23-02-0260.R1 is ready for recommendation</subject><body>11-May-2023

Dear Professor Rowan Parks:

Recently, you chose Reviewers for Manuscript ID WJS-23-02-0260.R1, entitled "Centers for Disease Control (CDC) Wound Classification Is Prognostic of 30-Day Readmission Following Surgery."  The manuscript has received the required number of reviews and is now ready for your recommendation.


*************

COVID 19 and impact on peer review

As a result of the significant disruption that is being caused by the COVID-19 pandemic we are very aware that many researchers will have difficulty in meeting the timelines associated with our peer review process during normal times. Please do let us know if you need additional time. Our systems will continue to remind you of the original timelines but we intend to be flexible at this time.

**************


For immediate access to Manuscript Central please click this link:
https://mc.manuscriptcentral.com/wjs?URL_MASK=a823216a204b43b4a147950366dc628b

Sincerely,
Professor Julie Ann Sosa
Editor in Chief, World Journal of Surgery
julie.sosa@ucsf.edu</body></email_sent><email_sent><send_date><year>2023</year><month>05</month><day>20</day><hour>03</hour><minute>29</minute><second>26</second><time_zone>(GMT-05:00) Eastern Time (US &amp; Canada)</time_zone></send_date><to user_id="54119938">sbickler@ucsd.edu</to><to user_id="54119938">sbickler@health.ucsd.edu</to><subject>World Journal of Surgery - Manuscript ID WJS-23-02-0260.R1 (N-RW-33)</subject><body>20-May-2023

Dear Professor Bickler:

Recently, I asked you to review Manuscript ID WJS-23-02-0260.R1, entitled "Centers for Disease Control (CDC) Wound Classification Is Prognostic of 30-Day Readmission Following Surgery."

In the interest of time it has become apparent that we do not need your review of the above-referenced manuscript.  Based on the review(s) that we received we will be moving forward with the editorial process of the submission.

We hope we can call on you again in the future for manuscript review requests.


Sincerely,
Professor Julie Ann Sosa
Editor in Chief, World Journal of Surgery
julie.sosa@ucsf.edu</body></email_sent><email_sent doc_task_id="437143938"><send_date><year>2023</year><month>05</month><day>20</day><hour>03</hour><minute>29</minute><second>27</second><time_zone>(GMT-05:00) Eastern Time (US &amp; Canada)</time_zone></send_date><to user_id="15103910">anthony.kim@med.usc.edu</to><cc user_id="1552611">sean.beppler@springer.com</cc><subject>World Journal of Surgery - Decision on Manuscript ID WJS-23-02-0260.R1 (D-RW-01)</subject><body>20-May-2023&#xD;
&#xD;
Dear Dr Kim:&#xD;
&#xD;
Your manuscript entitled "Centers for Disease Control (CDC) Wound Classification Is Prognostic of 30-Day Readmission Following Surgery" has been accepted in its current form for publication in the World Journal of Surgery contingent upon a Crosscheck scan.  After acceptance, all WJS material is put through a computer search comparing the new material with all previously published scientific work.  We will contact you if any significant "overlap" is demonstrated.&#xD;
&#xD;
Prior to publication, your manuscript will be reviewed by the World Journal of Surgery Ombuds for diversity, equity, and inclusion. If any changes may be necessary to the manuscript based on this review, you will be contacted.&#xD;
&#xD;
Thank you for your fine contribution.  On behalf of the Editors of the World Journal of Surgery, we look forward to your continued contributions to the Journal.&#xD;
&#xD;
With kindest regards,&#xD;
Professor Julie Ann Sosa&#xD;
Editor-in-Chief, World Journal of Surgery&#xD;
julie.sosa@ucsf.edu&#xD;
&#xD;
&#xD;
Please note that this journal is a Transformative Journal (TJ). Authors may publish their research with us through the traditional subscription access route or make their paper immediately open access through payment of an article-processing charge (APC). Authors will not be required to make a final decision about access to their article until it has been accepted.&#xD;
&#xD;
Authors may need to take specific actions to achieve compliance with funder and institutional open access mandates. If your research is supported by a funder that requires immediate open access (e.g. according to Plan S principles) then you should select the gold OA route, and we will direct you to the compliant route where possible. For authors selecting the subscription publication route our standard licensing terms will need to be accepted, including our self-archiving policies. Those standard licensing terms will supersede any other terms that the author or any third party may assert apply to any version of the manuscript.&#xD;
&#xD;
&#xD;
Information Regarding US National Institutes of Health (NIH) Public Access Policy&#xD;
&#xD;
Authors who received research funding from the US National Institutes of Health (NIH) are required by NIH to submit accepted manuscripts to PubMed Central (PMC) in compliance with the NIH Public Access Policy.&#xD;
&#xD;
PMC seeks deposit of the Accepted manuscript (AM). This is the manuscript in the form when it is accepted for publication in the journal after peer-review is complete, i.e. – the version which has just been accepted by the World Journal of Surgery.&#xD;
&#xD;
If optional open-access publication of the article will be purchased for your work, called "Springer Open Choice," at a cost of $4,390, SpringerNature will take care of the immediate deposit to PMC. The article will also be available with open access right away (not after the PMC 12-month embargo period).&#xD;
&#xD;
If your work will be published at no cost, behind the traditional paywall, you must comply with PMC submission manually.&#xD;
&#xD;
A step-by-step guide on uploading your manuscript to PMC is available from NIH:  https://www.nihms.nih.gov/login/?next=/submission/&#xD;
A similar guide is also available for Europe PMC:  http://plus.europepmc.org/user-guide&#xD;
&#xD;
An additional overview on archiving of manuscripts is available at: https://www.springernature.com/gp/open-research/policies/journal-policies#c23214260</body></email_sent><email_sent><send_date><year>2023</year><month>05</month><day>24</day><hour>11</hour><minute>30</minute><second>56</second><time_zone>(GMT-05:00) Eastern Time (US &amp; Canada)</time_zone></send_date><to user_id="15103910">anthony.kim@med.usc.edu</to><subject>World Journal of Surgery</subject><body>24-May-2023&#xD;
&#xD;
WJS-23-02-0260.R1 - Centers for Disease Control (CDC) Wound Classification Is Prognostic of 30-Day Readmission Following Surgery&#xD;
&#xD;
Hi Tony, &#xD;
&#xD;
We would like to publish a brief bio and photo of Dr. Yin as this is her first scientific publication. Would you please ask her to email a 100 word biography and photo to us at worldjsurg@ohsu.edu ?&#xD;
&#xD;
 I have provided some guidelines and an example for reference.&#xD;
&#xD;
Components of brief biography:&#xD;
-country of origin&#xD;
-their brief professional training and current employment (if appropriate)  &#xD;
-area of current clinical focus (if appropriate)&#xD;
-area of current research interest&#xD;
-future planned endeavors&#xD;
-a fun personal fact, like an avocation or passion outside of medicine. &#xD;
- TWITTER handle &#xD;
&#xD;
********* EXAMPLE **********&#xD;
&#xD;
Dr. Sanziana Roman was born and raised in Transylvania, Romania. She emigrated to the U.S. as a teen, and obtained her medical degree from Columbia University. She completed her surgical residency training at Yale University, where she then joined the faculty as an Assistant Professor. Her clinical interest is in endocrine surgery, with an emphasis on minimally invasive approaches. Her research has focused on improving patient outcomes in thyroid cancer treatment. Prior to embarking on a career in surgery, she was an opera singer, a passion she continues to pursue in her free time. &#xD;
&#xD;
********** END ************&#xD;
&#xD;
Thanks so much!&#xD;
Laura&#xD;
&#xD;
Ms Laura Shearer&#xD;
World Journal of Surgery</body></email_sent><email_sent><send_date><year>2023</year><month>05</month><day>31</day><hour>11</hour><minute>55</minute><second>04</second><time_zone>(GMT-05:00) Eastern Time (US &amp; Canada)</time_zone></send_date><to user_id="35572313">sanziana.roman@ucsf.edu</to><subject>World Journal of Surgery - MFP for photo/bio review</subject><body>31-May-2023&#xD;
&#xD;
WJS-23-02-0260.R1 - Centers for Disease Control (CDC) Wound Classification Is Prognostic of 30-Day Readmission Following Surgery&#xD;
&#xD;
Dear Sanziana,&#xD;
&#xD;
The above-referenced manuscript has been accepted for publication. Please review the attached photo/bio and let me know if any edits are needed.&#xD;
&#xD;
Thanks so much! Laura&#xD;
&#xD;
Ms Laura Shearer&#xD;
World Journal of Surgery</body><email_file file_originalname="Yin bio.docx"/><email_file file_originalname="Yin photo.jpg"/></email_sent><email_sent><send_date><year>2023</year><month>06</month><day>10</day><hour>11</hour><minute>42</minute><second>54</second><time_zone>(GMT-05:00) Eastern Time (US &amp; Canada)</time_zone></send_date><to user_id="35572313">sanziana.roman@ucsf.edu</to><subject>FW: World Journal of Surgery - MFP for photo/bio review</subject><body>31-May-2023&#xD;
&#xD;
WJS-23-02-0260.R1 - Centers for Disease Control (CDC) Wound Classification Is Prognostic of 30-Day Readmission Following Surgery&#xD;
&#xD;
Dear Sanziana,&#xD;
&#xD;
The above-referenced manuscript has been accepted for publication. Please review the attached photo/bio and let me know if any edits are needed.&#xD;
&#xD;
Thanks so much! Laura&#xD;
&#xD;
Ms Laura Shearer&#xD;
World Journal of Surgery</body><email_file file_originalname="Yin bio.docx"/><email_file file_originalname="Yin photo.jpg"/></email_sent><email_sent><send_date><year>2023</year><month>06</month><day>11</day><hour>10</hour><minute>43</minute><second>56</second><time_zone>(GMT-05:00) Eastern Time (US &amp; Canada)</time_zone></send_date><to>Jodi.Borgenicht@springer-sbm.com</to><subject>Manuscript ID WJS-23-02-0260.R1 - ready to go</subject><body>11-Jun-2023 - Letter to Publisher&#xD;
&#xD;
Dear Jodi,&#xD;
&#xD;
Manuscript ID WJS-23-02-0260.R1 entitled "Centers for Disease Control (CDC) Wound Classification Is Prognostic of 30-Day Readmission Following Surgery," with Dr Kim as corresponding author, has been accepted to the World Journal of Surgery.&#xD;
&#xD;
***************&#xD;
&#xD;
This is a MY FIRST PAPER feature and is to be published with the bio and photo that are included in the batch files.&#xD;
&#xD;
***************&#xD;
&#xD;
The manuscript has been assigned to a batch; the files for production are on their way to the publisher.&#xD;
&#xD;
....&#xD;
&#xD;
With kindest regards,&#xD;
&#xD;
Laura&#xD;
Laura Shearer&#xD;
World Journal of Surgery Editorial Office&#xD;
wjs@iss-sic.com</body></email_sent></email_list><user_list><user contact="true" is_staff="false" submitter="false" submitting_agent="false" user_id="15103910"><salutation>Dr</salutation><first_name>Anthony</first_name><middle_name>W.</middle_name><last_name>Kim</last_name><suffix/><degree/><email addr_type="primary">anthony.kim@med.usc.edu</email><attr_type id="1569" name="Keywords"><attribute id="6568945" name="Thoracic">selected</attribute><attribute id="6568951" name="Oncology">selected</attribute></attr_type><comments/><affiliation seq="1"><inst>University of Southern California Health Sciences Center</inst><institution_id institution_id_type="Ringgold">8564</institution_id><dept>Division of Thoracic Surgery</dept><person_title/><room/><addr1>Keck School of Medicine</addr1><addr2>1510 San Pablo St.</addr2><addr3>Suite 514</addr3><city>Los Angeles</city><state>California</state><country country_code="US">United States</country><post_code>90033</post_code><phone>323-442-9058</phone><fax>323-442-5872</fax></affiliation><current_profile_affiliation><inst>University of Southern California Health Sciences Center</inst><institution_id institution_id_type="Ringgold">8564</institution_id><dept>Division of Thoracic Surgery</dept><person_title/><room/><addr1>Keck School of Medicine</addr1><addr2>1510 San Pablo St.</addr2><addr3>Suite 514</addr3><city>Los Angeles</city><state>California</state><country country_code="US">United States</country><post_code>90033</post_code><phone>323-442-9058</phone><fax>323-442-5872</fax></current_profile_affiliation><galleyDeliveryType/></user><user contact="false" is_staff="false" submitter="false" submitting_agent="false" user_id="77333721"><salutation>Dr</salutation><first_name>Sean</first_name><middle_name/><last_name>Wightman</last_name><suffix/><degree/><email addr_type="primary">Sean.Wightman@med.usc.edu</email><comments/><galleyDeliveryType/></user><user contact="false" is_staff="false" submitter="false" submitting_agent="false" user_id="61643975"><salutation>Dr</salutation><first_name>Scott</first_name><middle_name/><last_name>Atay</last_name><suffix/><degree/><email addr_type="primary">Scott.Atay@med.usc.edu</email><attr_type id="1569" name="Keywords"><attribute id="6568916" name="Esophagus">selected</attribute><attribute id="6568945" name="Thoracic">selected</attribute><attribute id="6568943" name="Stomach">selected</attribute><attribute id="50049112" name="Outcomes">selected</attribute><attribute id="6568951" name="Oncology">selected</attribute></attr_type><comments/><affiliation seq="1"><inst>University of Southern California, Keck School of Medicine</inst><dept>Surgery</dept><person_title/><room/><addr1>1510 San Pablo Street</addr1><addr2/><addr3/><city>Los Angeles</city><state>California</state><country country_code="US">United States</country><post_code>90033</post_code><phone/><fax/></affiliation><current_profile_affiliation><inst>University of Southern California, Keck School of Medicine</inst><dept>Surgery</dept><person_title/><room/><addr1>1510 San Pablo Street</addr1><addr2/><addr3/><city>Los Angeles</city><state>California</state><country country_code="US">United States</country><post_code>90033</post_code><phone/><fax/></current_profile_affiliation><galleyDeliveryType/></user><user contact="false" is_staff="false" submitter="false" submitting_agent="false" user_id="1001119"><salutation>Ms</salutation><first_name>Laura</first_name><middle_name/><last_name>Shearer</last_name><suffix/><degree/><email addr_type="primary">wjs@iss-sic.com</email><comments>&#xD;
User ID: 399604 merged with this user on 21-Sep-2006 by Peterson, Paula</comments><affiliation seq="1"><inst>World Journal of Surgery</inst><dept/><person_title/><room/><addr1>WJS Editorial Office</addr1><addr2/><addr3/><city>Portland</city><state>Oregon</state><country country_code="US">United States</country><post_code>97201</post_code><phone/><fax/></affiliation><current_profile_affiliation><inst>World Journal of Surgery</inst><dept/><person_title/><room/><addr1>WJS Editorial Office</addr1><addr2/><addr3/><city>Portland</city><state>Oregon</state><country country_code="US">United States</country><post_code>97201</post_code><phone/><fax/></current_profile_affiliation><galleyDeliveryType>Web</galleyDeliveryType></user><user contact="false" is_staff="false" submitter="false" submitting_agent="false" user_id="105692798"><salutation/><first_name>Alexander</first_name><middle_name/><last_name>Chiu</last_name><suffix/><degree/><email addr_type="primary">chiu@surgery.wisc.edu</email><comments/><affiliation seq="1"><inst/><dept/><person_title/><room/><addr1/><addr2/><addr3/><city/><province/><country country_code="US">United States</country><post_code/><phone/><fax/></affiliation><current_profile_affiliation><inst/><dept/><person_title/><room/><addr1/><addr2/><addr3/><city/><province/><country country_code="US">United States</country><post_code/><phone/><fax/></current_profile_affiliation><galleyDeliveryType/></user><user contact="false" is_staff="false" submitter="false" submitting_agent="false" user_id="100945335"><salutation>Dr</salutation><first_name>Takashi</first_name><middle_name/><last_name>Harano</last_name><suffix/><degree/><email addr_type="primary">Takashi.Harano@med.usc.edu</email><attr_type id="1569" name="Keywords"><attribute id="6568945" name="Thoracic">selected</attribute><attribute id="6568942" name="Transplant">selected</attribute></attr_type><comments/><affiliation seq="1"><inst/><dept/><person_title/><room/><addr1/><addr2/><addr3/><city/><province/><country country_code="US">United States</country><post_code/><phone/><fax/></affiliation><current_profile_affiliation><inst/><dept/><person_title/><room/><addr1/><addr2/><addr3/><city/><province/><country country_code="US">United States</country><post_code/><phone/><fax/></current_profile_affiliation><galleyDeliveryType/></user><user contact="false" is_staff="false" submitter="true" submitting_agent="false" user_id="105602271"><salutation>Ms</salutation><first_name>Victoria</first_name><middle_name/><last_name>Yin</last_name><suffix/><degree/><email addr_type="primary">yinv@usc.edu</email><comments/><orcid>0000-0002-5072-9903</orcid><orcid_id_validation>TRUE</orcid_id_validation><orcid_token_type>bearer</orcid_token_type><orcid_token_scope>[/authenticate, /read-limited]</orcid_token_scope><orcid_token_expires_in>631138518</orcid_token_expires_in><affiliation seq="1"><inst>University of Southern California Keck School of Medicine</inst><institution_id institution_id_type="Ringgold">12223</institution_id><dept/><person_title/><room/><addr1>1975 Zonal Ave</addr1><addr2/><addr3/><city>Los Angeles</city><state>California</state><country country_code="US">United States</country><post_code>90089-9034</post_code><phone/><fax/></affiliation><current_profile_affiliation><inst>University of Southern California Keck School of Medicine</inst><institution_id institution_id_type="Ringgold">12223</institution_id><dept/><person_title/><room/><addr1>1975 Zonal Ave</addr1><addr2/><addr3/><city>Los Angeles</city><state>California</state><country country_code="US">United States</country><post_code>90089-9034</post_code><phone/><fax/></current_profile_affiliation><galleyDeliveryType/></user><user contact="false" is_staff="false" submitter="false" submitting_agent="false" user_id="31442089"><salutation>Professor</salutation><first_name>Julie Ann</first_name><middle_name/><last_name>Sosa</last_name><suffix/><degree/><email addr_type="primary">julie.sosa@ucsf.edu</email><attr_type id="1569" name="Keywords"><attribute id="587122" name="Oncologic Surgery">selected</attribute><attribute id="587129" name="Endocrine Surgery">selected</attribute><attribute id="587131" name="Pancreatic Surgery">selected</attribute></attr_type><comments>&#xD;
mainly endocrine; Sosa, Julie Ann, julie.sosa@yale.edu  [Last in: 13-Mar-2011 7:22 AM] merged with this user on 07-Dec-2013 by Shearer, Laura; ; </comments><affiliation seq="1"><inst>University of California at San Francisco-UCSF</inst><dept>Surgery</dept><person_title/><room/><addr1>513 Parnassus Avenue, Suite S320</addr1><addr2>Box 0104</addr2><addr3/><city>San Francisco</city><state>California</state><country country_code="US">United States</country><post_code>94143</post_code><phone>415-476-1236</phone><fax/></affiliation><affiliation seq="2"><inst>Julie Ann Sosa</inst><dept> </dept><person_title/><room/><addr1/><addr2/><addr3/><city/><province/><country/><post_code/><phone/><fax/></affiliation><current_profile_affiliation><inst>University of California at San Francisco-UCSF</inst><dept>Surgery</dept><person_title/><room/><addr1>513 Parnassus Avenue, Suite S320</addr1><addr2>Box 0104</addr2><addr3/><city>San Francisco</city><state>California</state><country country_code="US">United States</country><post_code>94143</post_code><phone>415-476-1236</phone><fax/></current_profile_affiliation><galleyDeliveryType/></user><user contact="false" is_staff="false" submitter="false" submitting_agent="false" user_id="1178022"><salutation>Professor</salutation><first_name>Rowan</first_name><middle_name/><last_name>Parks</last_name><suffix/><degree/><email addr_type="primary">R.W.Parks@ed.ac.uk</email><attr_type id="1569" name="Keywords"><attribute id="587121" name="Laparoscopic Surgery">selected</attribute><attribute id="1065383" name="Biliary Tract Surgery">selected</attribute><attribute id="587124" name="Hepatobiliary Surgery">selected</attribute><attribute id="587128" name="Pancreatic">selected</attribute><attribute id="1065384" name="Pancreas Surgery">selected</attribute></attr_type><comments/><affiliation seq="1"><inst/><dept/><person_title/><room/><addr1>Department of Surgery</addr1><addr2/><addr3/><city>Edinburgh</city><province/><country country_code="GB">United Kingdom of Great Britain and Northern Ireland</country><post_code>EH22 3DR</post_code><phone/><fax/></affiliation><current_profile_affiliation><inst/><dept/><person_title/><room/><addr1>Department of Surgery</addr1><addr2/><addr3/><city>Edinburgh</city><province/><country country_code="GB">United Kingdom of Great Britain and Northern Ireland</country><post_code>EH22 3DR</post_code><phone/><fax/></current_profile_affiliation><galleyDeliveryType>Web</galleyDeliveryType></user><user contact="false" is_staff="false" submitter="false" submitting_agent="false" user_id="105692790"><salutation/><first_name>Bryan</first_name><middle_name/><last_name>Clary</last_name><suffix/><degree/><email addr_type="primary">bclary@ucsd.edu</email><comments/><affiliation seq="1"><inst/><dept/><person_title/><room/><addr1/><addr2/><addr3/><city/><province/><country country_code="US">United States</country><post_code/><phone/><fax/></affiliation><current_profile_affiliation><inst/><dept/><person_title/><room/><addr1/><addr2/><addr3/><city/><province/><country country_code="US">United States</country><post_code/><phone/><fax/></current_profile_affiliation><galleyDeliveryType/></user><user contact="false" is_staff="false" submitter="false" submitting_agent="false" user_id="54119938"><salutation>Professor</salutation><first_name>Stephen</first_name><middle_name>William</middle_name><last_name>Bickler</last_name><suffix/><degree>MD</degree><email addr_type="primary">sbickler@ucsd.edu</email><attr_type id="1569" name="Keywords"><attribute id="6568904" name="Gastrointestinal">selected</attribute><attribute id="50049128" name="Global Surgery">selected</attribute><attribute id="6568957" name="Infection">selected</attribute><attribute id="6568934" name="Rural">selected</attribute><attribute id="6568902" name="International">selected</attribute><attribute id="6568960" name="Pediatric">selected</attribute><attribute id="6568939" name="Trauma">selected</attribute></attr_type><comments>Bickler, Stephen, sbickler@ucsd.edu  [Last in: 01-Apr-2014 8:12 AM] merged with this user on 30-Aug-2014 by Shearer, Laura; Bickler, Stephen, sbickler@mail.ucsd.edu  [Last in: 06-Jul-2018 1:54 PM] merged with this user on 27-Sep-2018 by Gardis, Helen</comments><affiliation seq="1"><inst>Rady Children's Hospital San Diego</inst><institution_id institution_id_type="Ringgold">14444</institution_id><dept>Pediatric Surgery</dept><person_title/><room/><addr1>3030 Children's Way</addr1><addr2/><addr3/><city>San Diego</city><state>California</state><country country_code="US">United States</country><post_code>92123-4223</post_code><phone>8589667714</phone><fax/></affiliation><affiliation seq="2"><inst>University of California San Diego</inst><institution_id institution_id_type="Ringgold">8784</institution_id><dept> Surgery</dept><person_title/><room/><addr1/><addr2/><addr3/><city>La Jolla</city><state>California</state><country country_code="US">United States</country><post_code>92093</post_code><phone/><fax/></affiliation><current_profile_affiliation><inst>Rady Children's Hospital San Diego</inst><institution_id institution_id_type="Ringgold">14444</institution_id><dept>Pediatric Surgery</dept><person_title/><room/><addr1>3030 Children's Way</addr1><addr2/><addr3/><city>San Diego</city><state>California</state><country country_code="US">United States</country><post_code>92123-4223</post_code><phone>8589667714</phone><fax/></current_profile_affiliation><galleyDeliveryType/></user><user contact="false" is_staff="false" submitter="false" submitting_agent="false" user_id="35144101"><salutation>Dr</salutation><first_name>John</first_name><middle_name>Y.S.</middle_name><last_name>Kim</last_name><suffix/><degree>MD</degree><email addr_type="primary">jokim@nmh.org</email><attr_type id="1569" name="Keywords"><attribute id="6568912" name="Plastic">selected</attribute></attr_type><comments/><affiliation seq="1"><inst>Northwestern University</inst><dept>Department of Surgery</dept><person_title/><room/><addr1>675 N St Clair St</addr1><addr2/><addr3/><city>Chicago</city><state>Illinois</state><country country_code="US">United States</country><post_code>60611</post_code><phone/><fax/></affiliation><current_profile_affiliation><inst>Northwestern University</inst><dept>Department of Surgery</dept><person_title/><room/><addr1>675 N St Clair St</addr1><addr2/><addr3/><city>Chicago</city><state>Illinois</state><country country_code="US">United States</country><post_code>60611</post_code><phone/><fax/></current_profile_affiliation><galleyDeliveryType/></user><user contact="false" is_staff="false" submitter="false" submitting_agent="false" user_id="105602548"><salutation>Dr</salutation><first_name>J.</first_name><middle_name>Perren</middle_name><last_name>Cobb</last_name><suffix/><degree/><email addr_type="primary">jpcobb@usc.edu</email><comments/><affiliation seq="1"><inst>USC Keck School of Medicine</inst><institution_id institution_id_type="Ringgold">12223</institution_id><dept>Critical Care Institute, Department of Surgery and Anesthesiology</dept><person_title/><room/><addr1/><addr2/><addr3/><city>Los Angeles</city><state>California</state><country country_code="US">United States</country><post_code/><phone/><fax/></affiliation><current_profile_affiliation><inst>USC Keck School of Medicine</inst><institution_id institution_id_type="Ringgold">12223</institution_id><dept>Critical Care Institute, Department of Surgery and Anesthesiology</dept><person_title/><room/><addr1/><addr2/><addr3/><city>Los Angeles</city><state>California</state><country country_code="US">United States</country><post_code/><phone/><fax/></current_profile_affiliation><galleyDeliveryType/></user></user_list><fundref_information><no_funders>True</no_funders></fundref_information><conversations/></article></article_set>
